# Supplementary material for: Association between ABCA1 Gene Polymorphisms and Plasma Lipid Concentration: A Systematic Review and Meta-Analysis
Source: J Pers Med. 2021 Sep 3;11(9):883. doi: 10.3390/jpm11090883 (PMC8466567; doi:10.3390/jpm11090883)
Supplement: Supplementary file 1 [file jpm-11-00883-s001.zip]

Archive with 1 entries (1 files):
- jpm-1333458-supplementary.pptx
